# Supplementary material for: Immunogenicity and Safety of an Inactivated Quadrivalent Influenza Vaccine Administered Concomitantly with a 23-Valent Pneumococcal Polysaccharide Vaccine in Adults Aged 60 Years and Older
Source: Vaccines (Basel). 2024 Aug 22;12(8):935. doi: 10.3390/vaccines12080935 (PMC11360506; doi:10.3390/vaccines12080935)
Supplement: Supplementary file 1 [file vaccines-12-00935-s001.zip]

Archive with 1 entries (1 files):
- vaccines-3086109-supplementary.pdf
